# Supplementary material for: Investigating the Genetic Diversity of Hepatitis Delta Virus in Hepatocellular Carcinoma (HCC): Impact on Viral Evolution and Oncogenesis in HCC
Source: Viruses. 2024 May 21;16(6):817. doi: 10.3390/v16060817 (PMC11209585; doi:10.3390/v16060817)
Supplement: Supplementary file 1 [file viruses-16-00817-s001.zip]

Archive with 1 entries (1 files):
- viruses-2950873-supplementary.pdf
